# Supplementary material for: Tracing the origin of the crayfish plague pathogen, Aphanomyces astaci, to the Southeastern United States
Source: Sci Rep. 2021 Apr 29;11:9332. doi: 10.1038/s41598-021-88704-8 (PMC8085144; doi:10.1038/s41598-021-88704-8)
Supplement: Supplementary file 2 — Supplementary Information 2. [file 41598_2021_88704_MOESM2_ESM.xlsx]

## Sheet: Supplementary table 1
Chasing the crayfish plague: Southeastern United States as the center for Aphanomyces astaci diversity
Laura Martín-Torrijos*1, María Martínez-Ríos1, Gloria Casabella-Herrero1, Susan B. Adams2†, Colin R. Jackson3†, Javier Diéguez-Uribeondo1†
1 Mycology Department, Real Jardín Botánico-CSIC (RJB-CSIC), Plaza Murillo 2, 28014 Madrid (Spain)
2 US Forest Service, Southern Research Station, Center for Bottomland Hardwoods Research, 1000 Front Street, Oxford, Mississippi 38655 (USA)
3 Department of Biology, University of Mississippi, University Mississippi 38677 (USA)
† These authors contributed equally to the senior authorship.
* Corresponding author: lmtorrijos@rjb.csic.es
LOCATION CODE	COLLECTION CODE	SPECIES	COLLECTION DATE	STATE	LOCALITY	RIVER	LATITUDE	LONGITUDE	MOLTED	DNA TISSUE SAMPLES (FROZEN)	A. astaci (42F/640R)	BLAST Species ID (rRNA)	Haplotype (rnnS/rnnL)	GenBank rnnS	GenBank rnnL
1	SA908-DEAD1	Procambarus hybus	2019-02-07	Mississippi	Lafayette	Yocona, floodplain	34.2522	-89.3431	YES	CE19/01-1	POSITIVE	Aphanomyces astaci	a	MW346522	MW346542
	SA908-DEAD2	Procambarus hybus	2019-02-07	Mississippi	Lafayette	Yocona, floodplain	34.2522	-89.3431	YES	CE19/01-2	POSITIVE	Aphanomyces astaci	NA	NA	NA
	SA908-DEAD3	Procambarus hybus	2019-02-07	Mississippi	Lafayette	Yocona, floodplain	34.2522	-89.3431	YES	CE19/01-3	NEGATIVE	NA	NA	NA	NA
	SA908-01	Procambarus hybus	2019-02-07	Mississippi	Lafayette	Yocona, floodplain	34.2522	-89.3431	YES	CE19/01-49	NEGATIVE	NA	NA	NA	NA
	SA908-02	Procambarus hybus	2019-02-07	Mississippi	Lafayette	Yocona, floodplain	34.2522	-89.3431	YES	CE19/04-3	NEGATIVE	NA	NA	NA	NA
	SA908-03	Procambarus hybus	2019-02-07	Mississippi	Lafayette	Yocona, floodplain	34.2522	-89.3431	NO	XXXXXXXX	NA	NA	NA	NA	NA
	SA908-04	Procambarus hybus	2019-02-07	Mississippi	Lafayette	Yocona, floodplain	34.2522	-89.3431	NO	XXXXXXXX	NA	NA	NA	NA	NA
	SA908-05	Procambarus hybus	2019-02-07	Mississippi	Lafayette	Yocona, floodplain	34.2522	-89.3431	NO	XXXXXXXX	NA	NA	NA	NA	NA
	SA908-06	Procambarus hybus	2019-02-07	Mississippi	Lafayette	Yocona, floodplain	34.2522	-89.3431	YES	CE19/01-15	NEGATIVE	NA	NA	NA	NA
	SA908-07	Procambarus hybus	2019-02-07	Mississippi	Lafayette	Yocona, floodplain	34.2522	-89.3431	YES	CE19/01-23	NEGATIVE	NA	NA	NA	NA
	SA908-08	Procambarus hybus	2019-02-07	Mississippi	Lafayette	Yocona, floodplain	34.2522	-89.3431	YES	CE19/01-48	NEGATIVE	NA	NA	NA	NA
	SA908-09	Procambarus hybus	2019-02-07	Mississippi	Lafayette	Yocona, floodplain	34.2522	-89.3431	YES	CE19/01-36	NEGATIVE	NA	NA	NA	NA
	SA908-10	Procambarus hybus	2019-02-07	Mississippi	Lafayette	Yocona, floodplain	34.2522	-89.3431	NO	XXXXXXXX	NA	NA	NA	NA	NA
	SA908-11	Procambarus hybus	2019-02-07	Mississippi	Lafayette	Yocona, floodplain	34.2522	-89.3431	YES	CE19/04-46	POSITIVE	Aphanomyces astaci	NA	NA	NA
	SA908-12	Procambarus hybus	2019-02-07	Mississippi	Lafayette	Yocona, floodplain	34.2522	-89.3431	YES	CE19/01-16	NEGATIVE	NA	NA	NA	NA
	SA908-13	Procambarus hybus	2019-02-07	Mississippi	Lafayette	Yocona, floodplain	34.2522	-89.3431	YES	CE19/01-24, CE19/04-6	NEGATIVE	NA	NA	NA	NA
	SA908-14	Procambarus hybus	2019-02-07	Mississippi	Lafayette	Yocona, floodplain	34.2522	-89.3431	YES	CE19/01-37, CE19/04-45	POSITIVE (CE19/04-45)	Aphanomyces astaci	NA	NA	NA
	SA908-15	Procambarus hybus	2019-02-07	Mississippi	Lafayette	Yocona, floodplain	34.2522	-89.3431	YES	CE19/01-40	NEGATIVE	NA	NA	NA	NA
	SA908-16	Procambarus hybus	2019-02-07	Mississippi	Lafayette	Yocona, floodplain	34.2522	-89.3431	NO	XXXXXXXX	NA	NA	NA	NA	NA
	SA908-17	Procambarus hybus	2019-02-07	Mississippi	Lafayette	Yocona, floodplain	34.2522	-89.3431	YES	CE19/01-78	POSITIVE	Aphanomyces astaci	NA	NA	NA
	SA908-18	Procambarus hybus	2019-02-07	Mississippi	Lafayette	Yocona, floodplain	34.2522	-89.3431	YES	CE19/01-70	NEGATIVE	NA	NA	NA	NA
	SA908-19	Procambarus hybus	2019-02-07	Mississippi	Lafayette	Yocona, floodplain	34.2522	-89.3431	NO	XXXXXXXX	NA	NA	NA	NA	NA
	SA908-20	Procambarus hybus	2019-02-07	Mississippi	Lafayette	Yocona, floodplain	34.2522	-89.3431	NO	XXXXXXXX	NA	NA	NA	NA	NA
	SA908-21	Procambarus hybus	2019-02-07	Mississippi	Lafayette	Yocona, floodplain	34.2522	-89.3431	NO	XXXXXXXX	NA	NA	NA	NA	NA
	SA908-22	Procambarus hybus	2019-02-07	Mississippi	Lafayette	Yocona, floodplain	34.2522	-89.3431	YES	CE19/01-63	NEGATIVE	NA	NA	NA	NA
	SA908-23	Procambarus hybus	2019-02-07	Mississippi	Lafayette	Yocona, floodplain	34.2522	-89.3431	YES	CE19/01-43	NEGATIVE	NA	NA	NA	NA
	SA908-24	Procambarus hybus	2019-02-07	Mississippi	Lafayette	Yocona, floodplain	34.2522	-89.3431	YES	CE19/01-7 & 8	NEGATIVE	NA	NA	NA	NA
	SA908-25	Procambarus hybus	2019-02-07	Mississippi	Lafayette	Yocona, floodplain	34.2522	-89.3431	YES	CE19/01-9, 10 & 11	NEGATIVE	NA	NA	NA	NA
	SA908-26	Procambarus hybus	2019-02-07	Mississippi	Lafayette	Yocona, floodplain	34.2522	-89.3431	YES	CE19/04-7 & 44	NEGATIVE	NA	NA	NA	NA
	SA908-27	Procambarus hybus	2019-02-07	Mississippi	Lafayette	Yocona, floodplain	34.2522	-89.3431	YES	CE19/01-12, 13 & 14	NEGATIVE	NA	NA	NA	NA
	SA908-28	Procambarus hybus	2019-02-07	Mississippi	Lafayette	Yocona, floodplain	34.2522	-89.3431	YES	CE19/04-48	POSITIVE	Aphanomyces astaci	NA	NA	NA
	SA908-29	Procambarus hybus	2019-02-07	Mississippi	Lafayette	Yocona, floodplain	34.2522	-89.3431	YES	CE19/04-8	POSITIVE	Aphanomyces astaci	NA	NA	NA
	SA908-30	Lacunicambarus ludovicianus	2019-02-07	Mississippi	Lafayette	Yocona, floodplain	34.2522	-89.3431	YES	CE19/04-18	NEGATIVE	NA	NA	NA	NA
	SA908-31	Lacunicambarus ludovicianus	2019-02-07	Mississippi	Lafayette	Yocona, floodplain	34.2522	-89.3431	YES	CE19/04-19	NEGATIVE	NA	NA	NA	NA
	SA908-32	Lacunicambarus ludovicianus	2019-02-07	Mississippi	Lafayette	Yocona, floodplain	34.2522	-89.3431	YES	CE19/04-20	NEGATIVE	NA	NA	NA	NA
	SA908-33	Lacunicambarus ludovicianus	2019-02-07	Mississippi	Lafayette	Yocona, floodplain	34.2522	-89.3431	YES	CE19/01-17, 18 & 19	NEGATIVE	NA	NA	NA	NA
	SA908-34	Lacunicambarus ludovicianus	2019-02-07	Mississippi	Lafayette	Yocona, floodplain	34.2522	-89.3431	YES	CE19/04-21	NEGATIVE	NA	NA	NA	NA
	SA908-35	Lacunicambarus ludovicianus	2019-02-07	Mississippi	Lafayette	Yocona, floodplain	34.2522	-89.3431	YES	CE19/04-22	NEGATIVE	NA	NA	NA	NA
	SA908-36	Creaserinus fodiens	2019-02-07	Mississippi	Lafayette	Yocona, floodplain	34.2522	-89.3431	NO	XXXXXXXX	NA	NA	NA	NA	NA
	SA908-37	Creaserinus fodiens	2019-02-07	Mississippi	Lafayette	Yocona, floodplain	34.2522	-89.3431	YES	CE19/01-20, 21, 22 & 25	NEGATIVE	NA	NA	NA	NA
	SA908-38	Creaserinus fodiens	2019-02-07	Mississippi	Lafayette	Yocona, floodplain	34.2522	-89.3431	NO	XXXXXXXX	NA	NA	NA	NA	NA
	SA908-39	Creaserinus fodiens	2019-02-07	Mississippi	Lafayette	Yocona, floodplain	34.2522	-89.3431	NO	XXXXXXXX	NA	NA	NA	NA	NA
	SA908-40	Creaserinus fodiens	2019-02-07	Mississippi	Lafayette	Yocona, floodplain	34.2522	-89.3431	YES	CE19/04-9	NEGATIVE	NA	NA	NA	NA
	SA908-41	Creaserinus fodiens	2019-02-07	Mississippi	Lafayette	Yocona, floodplain	34.2522	-89.3431	YES	CE19/01-64	NEGATIVE	NA	NA	NA	NA
	SA908-42	Creaserinus fodiens	2019-02-07	Mississippi	Lafayette	Yocona, floodplain	34.2522	-89.3431	YES	CE19/04-10	NEGATIVE	NA	NA	NA	NA
	SA908-43	Creaserinus fodiens	2019-02-07	Mississippi	Lafayette	Yocona, floodplain	34.2522	-89.3431	NO	XXXXXXXX	NA	NA	NA	NA	NA
	SA908-44	Creaserinus fodiens	2019-02-07	Mississippi	Lafayette	Yocona, floodplain	34.2522	-89.3431	YES	CE19/01-30, 31, 32 & 79	POSITIVE	Aphanomyces astaci	NA	NA	NA
	SA908-45	Creaserinus fodiens	2019-02-07	Mississippi	Lafayette	Yocona, floodplain	34.2522	-89.3431	YES	CE19/01-27, 28 & 29	NEGATIVE	NA	NA	NA	NA
	SA908-46	Creaserinus fodiens	2019-02-07	Mississippi	Lafayette	Yocona, floodplain	34.2522	-89.3431	NO	XXXXXXXX	NA	NA	NA	NA	NA
	SA908-47	Creaserinus fodiens	2019-02-07	Mississippi	Lafayette	Yocona, floodplain	34.2522	-89.3431	NO	XXXXXXXX	NA	NA	NA	NA	NA
	SA908-48	Creaserinus fodiens	2019-02-07	Mississippi	Lafayette	Yocona, floodplain	34.2522	-89.3431	NO	XXXXXXXX	NA	NA	NA	NA	NA
	SA908-49	Creaserinus fodiens	2019-02-07	Mississippi	Lafayette	Yocona, floodplain	34.2522	-89.3431	YES	CE19/01-26	NEGATIVE	NA	NA	NA	NA
	SA908-50	Creaserinus fodiens	2019-02-07	Mississippi	Lafayette	Yocona, floodplain	34.2522	-89.3431	YES	CE19/01-80	POSITIVE	Aphanomyces astaci	NA	NA	NA
	SA908-51	Creaserinus fodiens	2019-02-07	Mississippi	Lafayette	Yocona, floodplain	34.2522	-89.3431	YES	CE19/01-33, 34 & 35	NEGATIVE	NA	NA	NA	NA
	SA908-52	Creaserinus fodiens	2019-02-07	Mississippi	Lafayette	Yocona, floodplain	34.2522	-89.3431	NO	XXXXXXXX	NA	NA	NA	NA	NA
	SA908-53	Creaserinus fodiens	2019-02-07	Mississippi	Lafayette	Yocona, floodplain	34.2522	-89.3431	YES	CE19/04-1, CE19/10-1	POSITIVE	Aphanomyces astaci	NA	NA	NA
	SA908-54	Creaserinus fodiens	2019-02-07	Mississippi	Lafayette	Yocona, floodplain	34.2522	-89.3431	YES	CE19/04-11	NEGATIVE	NA	NA	NA	NA
	SA908-55	Creaserinus fodiens	2019-02-07	Mississippi	Lafayette	Yocona, floodplain	34.2522	-89.3431	YES	CE19/04-54	POSITIVE	Aphanomyces astaci	NA	NA	NA
	SA908-56	Creaserinus fodiens	2019-02-07	Mississippi	Lafayette	Yocona, floodplain	34.2522	-89.3431	YES	CE19/04-47	POSITIVE	Aphanomyces astaci	NA	NA	NA
	SA908-57	Creaserinus fodiens	2019-02-07	Mississippi	Lafayette	Yocona, floodplain	34.2522	-89.3431	YES	CE19/04-12	POSITIVE	Aphanomyces astaci	NA	NA	NA
	SA908-58	Creaserinus fodiens	2019-02-07	Mississippi	Lafayette	Yocona, floodplain	34.2522	-89.3431	YES	CE19/01-81	POSITIVE	Aphanomyces astaci	NA	NA	NA
	SA908-59	Creaserinus fodiens	2019-02-07	Mississippi	Lafayette	Yocona, floodplain	34.2522	-89.3431	NO	XXXXXXXX	NA	NA	NA	NA	NA
	SA908-60	Creaserinus fodiens	2019-02-07	Mississippi	Lafayette	Yocona, floodplain	34.2522	-89.3431	NO	XXXXXXXX	NA	NA	NA	NA	NA
	SA908-61	Creaserinus fodiens	2019-02-07	Mississippi	Lafayette	Yocona, floodplain	34.2522	-89.3431	YES	CE19/01-4, 5 & 6	NEGATIVE	NA	NA	NA	NA
	SA908-62	Creaserinus fodiens	2019-02-07	Mississippi	Lafayette	Yocona, floodplain	34.2522	-89.3431	NO	XXXXXXXX	NA	NA	NA	NA	NA
	SA908-63	Creaserinus fodiens	2019-02-07	Mississippi	Lafayette	Yocona, floodplain	34.2522	-89.3431	NO	XXXXXXXX	NA	NA	NA	NA	NA
2	SA909-01	Faxonius etnieri	2019-02-26	Mississippi	Lafayette	Baysprings branch at U of MS Field Station	34.4284	-89.3957	NO	XXXXXXXX	NA	NA	NA	NA	NA
	SA909-02	Faxonius etnieri	2019-02-26	Mississippi	Lafayette	Baysprings branch at U of MS Field Station	34.4284	-89.3957	YES	CE19/04-28	POSITIVE	Aphanomyces astaci	NA	NA	NA
	SA909-03	Faxonius etnieri	2019-02-26	Mississippi	Lafayette	Baysprings branch at U of MS Field Station	34.4284	-89.3957	YES	CE19/01-42	NEGATIVE	NA	NA	NA	NA
	SA909-04	Faxonius etnieri	2019-02-26	Mississippi	Lafayette	Baysprings branch at U of MS Field Station	34.4284	-89.3957	YES	CE19/04-39	NEGATIVE	NA	NA	NA	NA
	SA909-05	Faxonius etnieri	2019-02-26	Mississippi	Lafayette	Baysprings branch at U of MS Field Station	34.4284	-89.3957	YES	CE19/04-29	NEGATIVE	NA	NA	NA	NA
	SA909-06	Faxonius etnieri	2019-02-26	Mississippi	Lafayette	Baysprings branch at U of MS Field Station	34.4284	-89.3957	YES	CE19/04-30	NEGATIVE	NA	NA	NA	NA
	SA909-07	Faxonius etnieri	2019-02-26	Mississippi	Lafayette	Baysprings branch at U of MS Field Station	34.4284	-89.3957	NO	XXXXXXXX	NA	NA	NA	NA	NA
	SA909-08	Faxonius etnieri	2019-02-26	Mississippi	Lafayette	Baysprings branch at U of MS Field Station	34.4284	-89.3957	YES	CE19/01-50	NEGATIVE	NA	NA	NA	NA
	SA909-09	Faxonius etnieri	2019-02-26	Mississippi	Lafayette	Baysprings branch at U of MS Field Station	34.4284	-89.3957	NO	XXXXXXXX	NA	NA	NA	NA	NA
	SA909-10	Faxonius etnieri	2019-02-26	Mississippi	Lafayette	Baysprings branch at U of MS Field Station	34.4284	-89.3957	YES	CE19/04-49	POSITIVE	Aphanomyces astaci	NA	NA	NA
	SA909-11	Faxonius etnieri	2019-02-26	Mississippi	Lafayette	Baysprings branch at U of MS Field Station	34.4284	-89.3957	YES	CE19/04-2	POSITIVE	Aphanomyces astaci	NA	NA	NA
	SA909-12	Faxonius etnieri	2019-02-26	Mississippi	Lafayette	Baysprings branch at U of MS Field Station	34.4284	-89.3957	YES	CE19/01-41, CE19/04-38	NEGATIVE	NA	NA	NA	NA
	SA909-13	Faxonius etnieri	2019-02-26	Mississippi	Lafayette	Baysprings branch at U of MS Field Station	34.4284	-89.3957	YES	CE19/01-53	NEGATIVE	NA	NA	NA	NA
	SA909-14	Faxonius etnieri	2019-02-26	Mississippi	Lafayette	Baysprings branch at U of MS Field Station	34.4284	-89.3957	YES	CE19/01-65	NEGATIVE	NA	NA	NA	NA
	SA909-15	Faxonius etnieri	2019-02-26	Mississippi	Lafayette	Baysprings branch at U of MS Field Station	34.4284	-89.3957	YES	CE19/01-66	NEGATIVE	NA	NA	NA	NA
	SA909-16	Faxonius etnieri	2019-02-26	Mississippi	Lafayette	Baysprings branch at U of MS Field Station	34.4284	-89.3957	NO	XXXXXXXX	NA	NA	NA	NA	NA
	SA909-17	Faxonius etnieri	2019-02-26	Mississippi	Lafayette	Baysprings branch at U of MS Field Station	34.4284	-89.3957	NO	XXXXXXXX	NA	NA	NA	NA	NA
	SA909-18	Faxonius etnieri	2019-02-26	Mississippi	Lafayette	Baysprings branch at U of MS Field Station	34.4284	-89.3957	NO	XXXXXXXX	NA	NA	NA	NA	NA
	SA909-19	Faxonius etnieri	2019-02-26	Mississippi	Lafayette	Baysprings branch at U of MS Field Station	34.4284	-89.3957	YES	CE19/01-54	NEGATIVE	NA	NA	NA	NA
	SA909-20	Faxonius etnieri	2019-02-26	Mississippi	Lafayette	Baysprings branch at U of MS Field Station	34.4284	-89.3957	YES	CE19/01-38	NEGATIVE	NA	NA	NA	NA
	SA909-21	Faxonius etnieri	2019-02-26	Mississippi	Lafayette	Baysprings branch at U of MS Field Station	34.4284	-89.3957	YES	CE19/01-55	NEGATIVE	NA	NA	NA	NA
	SA909-22	Faxonius etnieri	2019-02-26	Mississippi	Lafayette	Baysprings branch at U of MS Field Station	34.4284	-89.3957	YES	CE19/04-51	NEGATIVE	NA	NA	NA	NA
	SA909-23	Faxonius etnieri	2019-02-26	Mississippi	Lafayette	Baysprings branch at U of MS Field Station	34.4284	-89.3957	YES	CE19/01-44, CE19/04-50	POSITIVE	Aphanomyces astaci	NA	NA	NA
	SA909-24	Faxonius etnieri	2019-02-26	Mississippi	Lafayette	Baysprings branch at U of MS Field Station	34.4284	-89.3957	NO	XXXXXXXX	NA	NA	NA	NA	NA
	SA909-25	Faxonius etnieri	2019-02-26	Mississippi	Lafayette	Baysprings branch at U of MS Field Station	34.4284	-89.3957	NO	XXXXXXXX	NA	NA	NA	NA	NA
	SA909-26	Faxonius etnieri	2019-02-26	Mississippi	Lafayette	Baysprings branch at U of MS Field Station	34.4284	-89.3957	NO	XXXXXXXX	NA	NA	NA	NA	NA
	SA909-27	Faxonius etnieri	2019-02-26	Mississippi	Lafayette	Baysprings branch at U of MS Field Station	34.4284	-89.3957	YES	CE19/01-56	POSITIVE	Aphanomyces astaci	NA	NA	NA
	SA909-28	Faxonius etnieri	2019-02-26	Mississippi	Lafayette	Baysprings branch at U of MS Field Station	34.4284	-89.3957	YES	CE19/04-31	NEGATIVE	NA	NA	NA	NA
	SA909-29	Faxonius etnieri	2019-02-26	Mississippi	Lafayette	Baysprings branch at U of MS Field Station	34.4284	-89.3957	YES	CE19/01-73	POSITIVE	Aphanomyces astaci	NA	NA	NA
	SA909-30	Faxonius etnieri	2019-02-26	Mississippi	Lafayette	Baysprings branch at U of MS Field Station	34.4284	-89.3957	YES	CE19/01-57	NEGATIVE	NA	NA	NA	NA
	SA909-31	Procambarus vioscai	2019-02-26	Mississippi	Lafayette	Baysprings branch at U of MS Field Station	34.4284	-89.3957	YES	CE19/01-45	NEGATIVE	NA	NA	NA	NA
	SA909-32	Procambarus vioscai	2019-02-26	Mississippi	Lafayette	Baysprings branch at U of MS Field Station	34.4284	-89.3957	YES	CE19/01-71	POSITIVE	Aphanomyces astaci	NA	NA	NA
	SA909-33	Procambarus vioscai	2019-02-26	Mississippi	Lafayette	Baysprings branch at U of MS Field Station	34.4284	-89.3957	YES	CE19/04-32	POSITIVE	Aphanomyces astaci	NA	NA	NA
	SA909-34	Procambarus vioscai	2019-02-26	Mississippi	Lafayette	Baysprings branch at U of MS Field Station	34.4284	-89.3957	YES	CE19/01-67	NEGATIVE	NA	NA	NA	NA
	SA909-35	Procambarus vioscai	2019-02-26	Mississippi	Lafayette	Baysprings branch at U of MS Field Station	34.4284	-89.3957	YES	CE19/01-51& 58	POSITIVE (CE19/01-51)	Aphanomyces astaci	NA	NA	NA
	SA909-36	Procambarus vioscai	2019-02-26	Mississippi	Lafayette	Baysprings branch at U of MS Field Station	34.4284	-89.3957	YES	CE19/01-59	NEGATIVE	NA	NA	NA	NA
	SA909-37	Procambarus vioscai	2019-02-26	Mississippi	Lafayette	Baysprings branch at U of MS Field Station	34.4284	-89.3957	YES	CE19/01-52	NEGATIVE	NA	NA	NA	NA
	SA909-38	Procambarus vioscai	2019-02-26	Mississippi	Lafayette	Baysprings branch at U of MS Field Station	34.4284	-89.3957	NO	XXXXXXXX	NA	NA	NA	NA	NA
	SA909-39	Procambarus vioscai	2019-02-26	Mississippi	Lafayette	Baysprings branch at U of MS Field Station	34.4284	-89.3957	YES	CE19/C-95	POSITIVE	Aphanomyces astaci	NA	NA	NA
	SA909-40	Procambarus vioscai	2019-02-26	Mississippi	Lafayette	Baysprings branch at U of MS Field Station	34.4284	-89.3957	YES	CE19/01-39	NEGATIVE	NA	NA	NA	NA
	SA909-41	Procambarus vioscai	2019-02-26	Mississippi	Lafayette	Baysprings branch at U of MS Field Station	34.4284	-89.3957	YES	CE19/C-75	POSITIVE	Aphanomyces astaci	NA	NA	NA
	SA909-42	Procambarus vioscai	2019-02-26	Mississippi	Lafayette	Baysprings branch at U of MS Field Station	34.4284	-89.3957	YES	CE19/01-47	NEGATIVE	NA	NA	NA	NA
	SA909-43	Procambarus vioscai	2019-02-26	Mississippi	Lafayette	Baysprings branch at U of MS Field Station	34.4284	-89.3957	YES	CE19/C-82	POSITIVE	Aphanomyces astaci	NA	NA	NA
	SA909-44	Procambarus vioscai	2019-02-26	Mississippi	Lafayette	Baysprings branch at U of MS Field Station	34.4284	-89.3957	NO	XXXXXXXX	NA	NA	NA	NA	NA
	SA909-45	Procambarus vioscai	2019-02-26	Mississippi	Lafayette	Baysprings branch at U of MS Field Station	34.4284	-89.3957	YES	CE19/04-33	NEGATIVE	NA	NA	NA	NA
	SA909-46	Procambarus vioscai	2019-02-26	Mississippi	Lafayette	Baysprings branch at U of MS Field Station	34.4284	-89.3957	YES	CE19/01-72	NEGATIVE	NA	NA	NA	NA
	SA909-47	Procambarus vioscai	2019-02-26	Mississippi	Lafayette	Baysprings branch at U of MS Field Station	34.4284	-89.3957	NO	XXXXXXXX	NA	NA	NA	NA	NA
	SA909-48	Procambarus vioscai	2019-02-26	Mississippi	Lafayette	Baysprings branch at U of MS Field Station	34.4284	-89.3957	NO	XXXXXXXX	NA	NA	NA	NA	NA
	SA909-49	Procambarus vioscai	2019-02-26	Mississippi	Lafayette	Baysprings branch at U of MS Field Station	34.4284	-89.3957	YES	CE19/04-42	POSITIVE	Aphanomyces astaci	NA	NA	NA
	SA909-50	Procambarus vioscai	2019-02-26	Mississippi	Lafayette	Baysprings branch at U of MS Field Station	34.4284	-89.3957	YES	CE19/01-46	NEGATIVE	NA	NA	NA	NA
	SA909-51	Procambarus vioscai	2019-02-26	Mississippi	Lafayette	Baysprings branch at U of MS Field Station	34.4284	-89.3957	YES	CE19/04-34	NEGATIVE	NA	NA	NA	NA
	SA909-52	Procambarus vioscai	2019-02-26	Mississippi	Lafayette	Baysprings branch at U of MS Field Station	34.4284	-89.3957	YES	CE19/01-82	POSITIVE	Aphanomyces astaci	NA	NA	NA
	SA909-53	Procambarus vioscai	2019-02-26	Mississippi	Lafayette	Baysprings branch at U of MS Field Station	34.4284	-89.3957	YES	CE19/01-68	NEGATIVE	NA	NA	NA	NA
	SA909-54	Procambarus vioscai	2019-02-26	Mississippi	Lafayette	Baysprings branch at U of MS Field Station	34.4284	-89.3957	YES	CE19/01-74	POSITIVE	Aphanomyces astaci	NA	NA	NA
	SA909-55	Procambarus vioscai	2019-02-26	Mississippi	Lafayette	Baysprings branch at U of MS Field Station	34.4284	-89.3957	YES	CE19/04-35	NEGATIVE	NA	NA	NA	NA
	SA909-56	Procambarus vioscai	2019-02-26	Mississippi	Lafayette	Baysprings branch at U of MS Field Station	34.4284	-89.3957	YES	CE19/04-36	NEGATIVE	NA	NA	NA	NA
	SA909-57	Procambarus vioscai	2019-02-26	Mississippi	Lafayette	Baysprings branch at U of MS Field Station	34.4284	-89.3957	YES	CE19/C-84	POSITIVE	Aphanomyces astaci	NA	NA	NA
	SA909-58	Procambarus vioscai	2019-02-26	Mississippi	Lafayette	Baysprings branch at U of MS Field Station	34.4284	-89.3957	YES	CE19/01-60	NEGATIVE	NA	NA	NA	NA
	SA909-59	Procambarus vioscai	2019-02-26	Mississippi	Lafayette	Baysprings branch at U of MS Field Station	34.4284	-89.3957	YES	CE19/01-69	NEGATIVE	NA	NA	NA	NA
	SA909-60	Procambarus vioscai	2019-02-26	Mississippi	Lafayette	Baysprings branch at U of MS Field Station	34.4284	-89.3957	YES	CE19/01-61	NEGATIVE	NA	NA	NA	NA
	SA909-61	Cambarus striatus	2019-02-26	Mississippi	Lafayette	Baysprings branch at U of MS Field Station	34.4284	-89.3957	YES	CE19/04-23	NEGATIVE	NA	NA	NA	NA
	SA909-62	Cambarus striatus	2019-02-26	Mississippi	Lafayette	Baysprings branch at U of MS Field Station	34.4284	-89.3957	YES	CE19/04-24	NEGATIVE	NA	NA	NA	NA
	SA909-63	Cambarus striatus	2019-02-26	Mississippi	Lafayette	Baysprings branch at U of MS Field Station	34.4284	-89.3957	YES	CE19/04-25	NEGATIVE	NA	NA	NA	NA
	SA909-64	Cambarus striatus	2019-02-26	Mississippi	Lafayette	Baysprings branch at U of MS Field Station	34.4284	-89.3957	YES	CE19/04-26	NEGATIVE	NA	NA	NA	NA
	SA909-65	Cambarus striatus	2019-02-26	Mississippi	Lafayette	Baysprings branch at U of MS Field Station	34.4284	-89.3957	YES	CE19/04-27	NEGATIVE	NA	NA	NA	NA
	SA909-66	Procambarus hayi	2019-02-26	Mississippi	Lafayette	Baysprings branch at U of MS Field Station	34.4284	-89.3957	YES	CE19/04-13	NEGATIVE	NA	NA	NA	NA
	SA909-67	Procambarus hayi	2019-02-26	Mississippi	Lafayette	Baysprings branch at U of MS Field Station	34.4284	-89.3957	YES	CE19/01-75	POSITIVE	Aphanomyces astaci	NA	NA	NA
	SA909-68	Procambarus hayi	2019-02-26	Mississippi	Lafayette	Baysprings branch at U of MS Field Station	34.4284	-89.3957	YES	CE19/04-14	NEGATIVE	NA	NA	NA	NA
	SA909-69	Procambarus hayi	2019-02-26	Mississippi	Lafayette	Baysprings branch at U of MS Field Station	34.4284	-89.3957	YES	CE19/01-76	POSITIVE	Aphanomyces astaci	NA	NA	NA
	SA909-70	Procambarus hayi	2019-02-26	Mississippi	Lafayette	Baysprings branch at U of MS Field Station	34.4284	-89.3957	YES	CE19/04-43	NEGATIVE	NA	NA	NA	NA
	SA909-71	Procambarus hayi	2019-02-26	Mississippi	Lafayette	Baysprings branch at U of MS Field Station	34.4284	-89.3957	YES	CE19/04-15	NEGATIVE	NA	NA	NA	NA
	SA909-72	Procambarus hayi	2019-02-26	Mississippi	Lafayette	Baysprings branch at U of MS Field Station	34.4284	-89.3957	NO	XXXXXXXX	NA	NA	NA	NA	NA
	SA909-73	Procambarus hayi	2019-02-26	Mississippi	Lafayette	Baysprings branch at U of MS Field Station	34.4284	-89.3957	YES	CE19/01-62 & 77	POSITIVE (CE19/01-77)	Aphanomyces astaci	NA	NA	NA
	SA909-74	Procambarus hayi	2019-02-26	Mississippi	Lafayette	Baysprings branch at U of MS Field Station	34.4284	-89.3957	YES	CE19/04-16	POSITIVE	Aphanomyces astaci	NA	NA	NA
	SA909-75	Procambarus hayi	2019-02-26	Mississippi	Lafayette	Baysprings branch at U of MS Field Station	34.4284	-89.3957	YES	CE19/04-17	POSITIVE	Aphanomyces astaci	NA	NA	NA
3	SA927-1	Cambarellus shufeldtii	2019-04-02	Mississippi	Tallahatchie	Perkins Ridge Slough near the gate	33.7821	-90.1327	YES	CE19/06-12	POSITIVE	Aphanomyces astaci	usa6	MW346516	MW346536
	SA927-2	Procambarus clarkii	2019-04-02	Mississippi	Tallahatchie	Perkins Ridge Slough near the gate	33.7821	-90.1327	NO	XXXXXXXX	NA	NA	NA	NA	NA
	SA927-3	Cambarellus shufeldtii	2019-04-02	Mississippi	Tallahatchie	Perkins Ridge Slough near the gate	33.7821	-90.1327	YES	CE19/06-1	POSITIVE	Aphanomyces astaci	NA	NA	NA
	SA927-4	Cambarellus shufeldtii	2019-04-02	Mississippi	Tallahatchie	Perkins Ridge Slough near the gate	33.7821	-90.1327	NO	XXXXXXXX	NA	NA	NA	NA	NA
	SA927-5	Cambarellus shufeldtii	2019-04-02	Mississippi	Tallahatchie	Perkins Ridge Slough near the gate	33.7821	-90.1327	YES	CE19/04-58	POSITIVE	Aphanomyces astaci	d2	MW346519	MW346539
	SA927-6	Cambarellus shufeldtii	2019-04-02	Mississippi	Tallahatchie	Perkins Ridge Slough near the gate	33.7821	-90.1327	NO	XXXXXXXX	NA	NA	NA	NA	NA
	SA927-7	Cambarellus shufeldtii	2019-04-02	Mississippi	Tallahatchie	Perkins Ridge Slough near the gate	33.7821	-90.1327	NO	XXXXXXXX	NA	NA	NA	NA	NA
	SA927-8	Cambarellus shufeldtii	2019-04-02	Mississippi	Tallahatchie	Perkins Ridge Slough near the gate	33.7821	-90.1327	YES	CE19/04-57	POSITIVE	Aphanomyces astaci	d2	MW346520	MW346540
	SA927-9	Cambarellus shufeldtii	2019-04-02	Mississippi	Tallahatchie	Perkins Ridge Slough near the gate	33.7821	-90.1327	YES	CE19/04-41	POSITIVE	Aphanomyces astaci	NA	NA	NA
	SA927-10	Procambarus clarkii	2019-04-02	Mississippi	Tallahatchie	Perkins Ridge Slough near the gate	33.7821	-90.1327	NO	XXXXXXXX	NA	NA	NA	NA	NA
	SA927-11	Cambarellus shufeldtii	2019-04-02	Mississippi	Tallahatchie	Perkins Ridge Slough near the gate	33.7821	-90.1327	NO	XXXXXXXX	NA	NA	NA	NA	NA
	SA927-12	Cambarellus shufeldtii	2019-04-02	Mississippi	Tallahatchie	Perkins Ridge Slough near the gate	33.7821	-90.1327	NO	XXXXXXXX	NA	NA	NA	NA	NA
	SA927-13	Cambarellus shufeldtii	2019-04-02	Mississippi	Tallahatchie	Perkins Ridge Slough near the gate	33.7821	-90.1327	NO	XXXXXXXX	NA	NA	NA	NA	NA
	SA927-14	Cambarellus shufeldtii	2019-04-02	Mississippi	Tallahatchie	Perkins Ridge Slough near the gate	33.7821	-90.1327	YES	CE19/06-13	POSITIVE	Aphanomyces astaci	NA	NA	NA
	SA927-15	Cambarellus shufeldtii	2019-04-02	Mississippi	Tallahatchie	Perkins Ridge Slough near the gate	33.7821	-90.1327	YES	CE19/04-56	POSITIVE	Aphanomyces astaci	NA	NA	NA
	SA927-16	Cambarellus shufeldtii	2019-04-02	Mississippi	Tallahatchie	Perkins Ridge Slough near the gate	33.7821	-90.1327	YES	CE19/06-2	POSITIVE	Aphanomyces astaci	d2	MW346513	MW346533
	SA927-17	Cambarellus shufeldtii	2019-04-02	Mississippi	Tallahatchie	Perkins Ridge Slough near the gate	33.7821	-90.1327	NO	XXXXXXXX	NA	NA	NA	NA	NA
	SA927-18	Cambarellus shufeldtii	2019-04-02	Mississippi	Tallahatchie	Perkins Ridge Slough near the gate	33.7821	-90.1327	YES	CE19/06-26	POSITIVE	Aphanomyces astaci	d2	MW346512	MW346532
	SA927-19	Cambarellus shufeldtii	2019-04-02	Mississippi	Tallahatchie	Perkins Ridge Slough near the gate	33.7821	-90.1327	NO	XXXXXXXX	NA	NA	NA	NA	NA
	SA927-20	Cambarellus shufeldtii	2019-04-02	Mississippi	Tallahatchie	Perkins Ridge Slough near the gate	33.7821	-90.1327	YES	CE19/04-40	POSITIVE	Aphanomyces astaci	NA	NA	NA
	SA927-21	Cambarellus shufeldtii	2019-04-02	Mississippi	Tallahatchie	Perkins Ridge Slough near the gate	33.7821	-90.1327	NO	XXXXXXXX	NA	NA	NA	NA	NA
	SA927-22	Cambarellus shufeldtii	2019-04-02	Mississippi	Tallahatchie	Perkins Ridge Slough near the gate	33.7821	-90.1327	NO	XXXXXXXX	NA	NA	NA	NA	NA
	SA927-23	Cambarellus shufeldtii	2019-04-02	Mississippi	Tallahatchie	Perkins Ridge Slough near the gate	33.7821	-90.1327	YES	CE19/06-3	POSITIVE	Aphanomyces astaci	d2	MW346510	MW346530
	SA927-24	Cambarellus shufeldtii	2019-04-02	Mississippi	Tallahatchie	Perkins Ridge Slough near the gate	33.7821	-90.1327	NO	XXXXXXXX	NA	NA	NA	NA	NA
	SA927-25	Cambarellus shufeldtii	2019-04-02	Mississippi	Tallahatchie	Perkins Ridge Slough near the gate	33.7821	-90.1327	YES	CE19/04-55	POSITIVE	Aphanomyces astaci	d2	MW346521	MW346541
	SA927-26	Cambarellus shufeldtii	2019-04-02	Mississippi	Tallahatchie	Perkins Ridge Slough near the gate	33.7821	-90.1327	NO	XXXXXXXX	NA	NA	NA	NA	NA
	SA927-27	Cambarellus shufeldtii	2019-04-02	Mississippi	Tallahatchie	Perkins Ridge Slough near the gate	33.7821	-90.1327	YES	CE19/04-59	POSITIVE	Aphanomyces astaci	d2	MW346518	MW346538
	SA927-28	Palaemon kadiakensis	2019-04-02	Mississippi	Tallahatchie	Perkins Ridge Slough near the gate	33.7821	-90.1327	YES	CE19/04-37	POSITIVE	Aphanomyces astaci	NA	NA	NA
4	SA928-1	Procambarus clarkii	2019-04-02	Mississippi	Tallahatchie	Tallahatchie NWR, 0,50 miles from Perkins Ridge Slough	33.7867	-90.136	YES	CE19/07-07	NEGATIVE	NA	NA	NA	NA
	SA928-2	Procambarus clarkii	2019-04-02	Mississippi	Tallahatchie	Tallahatchie NWR, 0,50 miles from Perkins Ridge Slough	33.7867	-90.136	YES	CE19/04-53, CE19/07-04	POSITIVE	Aphanomyces astaci	NA	NA	NA
	SA928-3	Procambarus clarkii	2019-04-02	Mississippi	Tallahatchie	Tallahatchie NWR, 0,50 miles from Perkins Ridge Slough	33.7867	-90.136	YES	CE19/07-06	NEGATIVE	NA	NA	NA	NA
	SA928-4	Procambarus clarkii	2019-04-02	Mississippi	Tallahatchie	Tallahatchie NWR, 0,50 miles from Perkins Ridge Slough	33.7867	-90.136	NO	XXXXXXXX	NA	NA	NA	NA	NA
	SA928-5	Procambarus clarkii	2019-04-02	Mississippi	Tallahatchie	Tallahatchie NWR, 0,50 miles from Perkins Ridge Slough	33.7867	-90.136	NO	XXXXXXXX	NA	NA	NA	NA	NA
	SA928-6	Procambarus clarkii	2019-04-02	Mississippi	Tallahatchie	Tallahatchie NWR, 0,50 miles from Perkins Ridge Slough	33.7867	-90.136	YES	CE19/04-52	NEGATIVE	NA	NA	NA	NA
	SA928-7	Cambarellus shufeldtii	2019-04-02	Mississippi	Tallahatchie	Tallahatchie NWR, 0,50 miles from Perkins Ridge Slough	33.7867	-90.136	YES	CE19/06-4	POSITIVE	Aphanomyces astaci	d2	MW346509	MW346529
5	SA929-1	Procambarus clarkii	2019-04-03	Mississippi	Tallahatchie	Tallahatchie NWR, 0,25 miles from Perkins Ridge Slough	33.7805	-90.1368	YES	CE19/06-5 & 14	POSITIVE (CE19/06-5 & 14)	Aphanomyces astaci	NA	NA	NA
6	SA930-1	Procambarus clarkii	2019-04-03	Mississippi	Tallahatchie	Tallahatchie NWR, 0,75 miles from Perkins Ridge Slough	33.7894	-90.1363	YES	CE19/04-60	POSITIVE	Aphanomyces astaci	NA	NA	NA
	SA930-2	Cambarellus shufeldtii	2019-04-03	Mississippi	Tallahatchie	Tallahatchie NWR, 0,75 miles from Perkins Ridge Slough	33.7894	-90.1363	YES	CE19/04-61	POSITIVE	Aphanomyces astaci	d2	MW346517	MW346537
	SA930-3	Cambarellus shufeldtii	2019-04-03	Mississippi	Tallahatchie	Tallahatchie NWR, 0,75 miles from Perkins Ridge Slough	33.7894	-90.1363	NO	XXXXXXXX	NA	NA	NA	NA	NA
	SA930-4	Cambarellus shufeldtii	2019-04-03	Mississippi	Tallahatchie	Tallahatchie NWR, 0,75 miles from Perkins Ridge Slough	33.7894	-90.1363	YES	CE19/07-03	POSITIVE	Aphanomyces astaci	d2	MW346504	MW346524
	SA930-5	Cambarellus shufeldtii	2019-04-03	Mississippi	Tallahatchie	Tallahatchie NWR, 0,75 miles from Perkins Ridge Slough	33.7894	-90.1363	NO	XXXXXXXX	NA	NA	NA	NA	NA
	SA930-6	Procambarus clarkii	2019-04-03	Mississippi	Tallahatchie	Tallahatchie NWR, 0,75 miles from Perkins Ridge Slough	33.7894	-90.1363	YES	CE19/06-15	POSITIVE	Aphanomyces astaci	usa6	MW346515	MW346535
	SA930-7	Procambarus clarkii	2019-04-03	Mississippi	Tallahatchie	Tallahatchie NWR, 0,75 miles from Perkins Ridge Slough	33.7894	-90.1363	NO	XXXXXXXX	NA	NA	NA	NA	NA
	SA930-8	Procambarus clarkii	2019-04-03	Mississippi	Tallahatchie	Tallahatchie NWR, 0,75 miles from Perkins Ridge Slough	33.7894	-90.1363	YES	CE19/07-08	POSITIVE	Aphanomyces astaci	d2	MW346503	MW346523
	SA930-9	Procambarus clarkii	2019-04-03	Mississippi	Tallahatchie	Tallahatchie NWR, 0,75 miles from Perkins Ridge Slough	33.7894	-90.1363	NO	XXXXXXXX	NA	NA	NA	NA	NA
	SA930-10	Procambarus clarkii	2019-04-03	Mississippi	Tallahatchie	Tallahatchie NWR, 0,75 miles from Perkins Ridge Slough	33.7894	-90.1363	NO	XXXXXXXX	NA	NA	NA	NA	NA
	SA930-11	Procambarus clarkii	2019-04-03	Mississippi	Tallahatchie	Tallahatchie NWR, 0,75 miles from Perkins Ridge Slough	33.7894	-90.1363	NO	XXXXXXXX	NA	NA	NA	NA	NA
	SA930-12	Procambarus clarkii	2019-04-03	Mississippi	Tallahatchie	Tallahatchie NWR, 0,75 miles from Perkins Ridge Slough	33.7894	-90.1363	YES	CE19/04-4	POSITIVE	Aphanomyces astaci	NA	NA	NA
	SA930-13	Procambarus clarkii	2019-04-03	Mississippi	Tallahatchie	Tallahatchie NWR, 0,75 miles from Perkins Ridge Slough	33.7894	-90.1363	YES	CE19/04-5	POSITIVE	Aphanomyces astaci	NA	NA	NA
7	M306-1	Procambarus clarkii	2019-04-03	Mississippi	Tallahatchie	Tallahatchie NWR, Mabus Road	33.7949	-90.1488	NO	XXXXXXXX	NA	NA	NA	NA	NA
	M306-2	Procambarus clarkii	2019-04-03	Mississippi	Tallahatchie	Tallahatchie NWR, Mabus Road	33.7949	-90.1488	NO	XXXXXXXX	NA	NA	NA	NA	NA
	M306-3	Procambarus clarkii	2019-04-03	Mississippi	Tallahatchie	Tallahatchie NWR, Mabus Road	33.7949	-90.1488	YES	CE19/06-19	POSITIVE	Aphanomyces astaci	d2	MW346514	MW346534
8	M307-1	Procambarus clarkii	2019-04-12	Louisiana	Lafayette	Crayfish Farm	30.1223	-91.8285	YES	CE19/06-6	NEGATIVE	NA	NA	NA	NA
	M307-2	Procambarus clarkii	2019-04-12	Louisiana	Lafayette	Crayfish Farm	30.1223	-91.8285	YES	CE19/06-7	NEGATIVE	NA	NA	NA	NA
	M307-3	Procambarus clarkii	2019-04-12	Louisiana	Lafayette	Crayfish Farm	30.1223	-91.8285	NO	XXXXXXXX	NA	NA	NA	NA	NA
	M307-4	Procambarus clarkii	2019-04-12	Louisiana	Lafayette	Crayfish Farm	30.1223	-91.8285	YES	CE19/06-8	NEGATIVE	NA	NA	NA	NA
	M307-5	Procambarus clarkii	2019-04-12	Louisiana	Lafayette	Crayfish Farm	30.1223	-91.8285	NO	XXXXXXXX	NA	NA	NA	NA	NA
	M307-6	Procambarus clarkii	2019-04-12	Louisiana	Lafayette	Crayfish Farm	30.1223	-91.8285	NO	XXXXXXXX	NA	NA	NA	NA	NA
	M307-7	Procambarus clarkii	2019-04-12	Louisiana	Lafayette	Crayfish Farm	30.1223	-91.8285	NO	XXXXXXXX	NA	NA	NA	NA	NA
	M307-8	Procambarus clarkii	2019-04-12	Louisiana	Lafayette	Crayfish Farm	30.1223	-91.8285	NO	XXXXXXXX	NA	NA	NA	NA	NA
	M307-9	Procambarus clarkii	2019-04-12	Louisiana	Lafayette	Crayfish Farm	30.1223	-91.8285	NO	XXXXXXXX	NA	NA	NA	NA	NA
	M307-10	Procambarus clarkii	2019-04-12	Louisiana	Lafayette	Crayfish Farm	30.1223	-91.8285	YES	CE19/06-9	NEGATIVE	NA	NA	NA	NA
	M307-11	Procambarus clarkii	2019-04-12	Louisiana	Lafayette	Crayfish Farm	30.1223	-91.8285	NO	XXXXXXXX	NA	NA	NA	NA	NA
	M307-12	Procambarus clarkii	2019-04-12	Louisiana	Lafayette	Crayfish Farm	30.1223	-91.8285	NO	XXXXXXXX	NA	NA	NA	NA	NA
	M307-13	Procambarus clarkii	2019-04-12	Louisiana	Lafayette	Crayfish Farm	30.1223	-91.8285	NO	XXXXXXXX	NA	NA	NA	NA	NA
	M307-14	Procambarus clarkii	2019-04-12	Louisiana	Lafayette	Crayfish Farm	30.1223	-91.8285	YES	CE19/06-10	NEGATIVE	NA	NA	NA	NA
	M307-15	Procambarus clarkii	2019-04-12	Louisiana	Lafayette	Crayfish Farm	30.1223	-91.8285	NO	XXXXXXXX	NA	NA	NA	NA	NA
	M307-16	Procambarus clarkii	2019-04-12	Louisiana	Lafayette	Crayfish Farm	30.1223	-91.8285	NO	XXXXXXXX	NA	NA	NA	NA	NA
	M307-17	Procambarus clarkii	2019-04-12	Louisiana	Lafayette	Crayfish Farm	30.1223	-91.8285	YES	CE19/11-1	POSITIVE	Aphanomyces astaci	NA	NA	NA
	M307-18	Procambarus clarkii	2019-04-12	Louisiana	Lafayette	Crayfish Farm	30.1223	-91.8285	NO	XXXXXXXX	NA	NA	NA	NA	NA
	M307-19	Procambarus clarkii	2019-04-12	Louisiana	Lafayette	Crayfish Farm	30.1223	-91.8285	NO	XXXXXXXX	NA	NA	NA	NA	NA
	M307-20	Procambarus clarkii	2019-04-12	Louisiana	Lafayette	Crayfish Farm	30.1223	-91.8285	NO	XXXXXXXX	NA	NA	NA	NA	NA
	M307-21	Procambarus clarkii	2019-04-12	Louisiana	Lafayette	Crayfish Farm	30.1223	-91.8285	YES	CE19/11-2	POSITIVE	Aphanomyces astaci	NA	NA	NA
	M307-22	Procambarus clarkii	2019-04-12	Louisiana	Lafayette	Crayfish Farm	30.1223	-91.8285	NO	XXXXXXXX	NA	NA	NA	NA	NA
	M307-23	Procambarus clarkii	2019-04-12	Louisiana	Lafayette	Crayfish Farm	30.1223	-91.8285	NO	XXXXXXXX	NA	NA	NA	NA	NA
	M307-24	Procambarus clarkii	2019-04-12	Louisiana	Lafayette	Crayfish Farm	30.1223	-91.8285	NO	XXXXXXXX	NA	NA	NA	NA	NA
	M307-25	Procambarus clarkii	2019-04-12	Louisiana	Lafayette	Crayfish Farm	30.1223	-91.8285	YES	CE19/11-3	POSITIVE	Aphanomyces astaci	NA	NA	NA
	M307-26	Procambarus clarkii	2019-04-12	Louisiana	Lafayette	Crayfish Farm	30.1223	-91.8285	NO	XXXXXXXX	NA	NA	NA	NA	NA
	M307-27	Procambarus clarkii	2019-04-12	Louisiana	Lafayette	Crayfish Farm	30.1223	-91.8285	NO	XXXXXXXX	NA	NA	NA	NA	NA
	M307-28	Procambarus clarkii	2019-04-12	Louisiana	Lafayette	Crayfish Farm	30.1223	-91.8285	NO	XXXXXXXX	NA	NA	NA	NA	NA
	M307-29	Procambarus clarkii	2019-04-12	Louisiana	Lafayette	Crayfish Farm	30.1223	-91.8285	NO	XXXXXXXX	NA	NA	NA	NA	NA
	M307-30	Procambarus clarkii	2019-04-12	Louisiana	Lafayette	Crayfish Farm	30.1223	-91.8285	NO	XXXXXXXX	NA	NA	NA	NA	NA
	M307-31	Procambarus clarkii	2019-04-12	Louisiana	Lafayette	Crayfish Farm	30.1223	-91.8285	NO	XXXXXXXX	NA	NA	NA	NA	NA
	M307-32	Procambarus clarkii	2019-04-12	Louisiana	Lafayette	Crayfish Farm	30.1223	-91.8285	NO	XXXXXXXX	NA	NA	NA	NA	NA
	M307-33	Procambarus clarkii	2019-04-12	Louisiana	Lafayette	Crayfish Farm	30.1223	-91.8285	NO	XXXXXXXX	NA	NA	NA	NA	NA
9	SA937-1	Faxonius tricuspis	2019-04-17	Kentucky	Cadiz	Blue Spring Creek	36.8326	-87.9273	YES	CE19/06-16	POSITIVE	Aphanomyces astaci	NA	NA	NA
	SA937-2	Faxonius tricuspis	2019-04-17	Kentucky	Cadiz	Blue Spring Creek	36.8326	-87.9273	YES	CE19/06-11	NEGATIVE	NA	NA	NA	NA
	SA937-3	Faxonius tricuspis	2019-04-17	Kentucky	Cadiz	Blue Spring Creek	36.8326	-87.9273	YES	CE19/06-17	POSITIVE	Aphanomyces astaci	NA	NA	NA
	SA937-4	Faxonius tricuspis	2019-04-17	Kentucky	Cadiz	Blue Spring Creek	36.8326	-87.9273	NO	XXXXXXXX	NA	NA	NA	NA	NA
	SA937-5	Faxonius tricuspis	2019-04-17	Kentucky	Cadiz	Blue Spring Creek	36.8326	-87.9273	YES	CE19/06-27	POSITIVE	Aphanomyces astaci	usa1	MW346511	MW346531
	SA937-6	Faxonius tricuspis	2019-04-17	Kentucky	Cadiz	Blue Spring Creek	36.8326	-87.9273	YES	CE19/07-02, CE19/10-3	POSITIVE	Aphanomyces astaci	NA	NA	NA
	SA937-7	Faxonius tricuspis	2019-04-17	Kentucky	Cadiz	Blue Spring Creek	36.8326	-87.9273	NO	XXXXXXXX	NA	NA	NA	NA	NA
	SA937-8	Faxonius tricuspis	2019-04-17	Kentucky	Cadiz	Blue Spring Creek	36.8326	-87.9273	YES	CE19/07-15	POSITIVE	Aphanomyces astaci	NA	NA	NA
	SA937-9	Faxonius tricuspis	2019-04-17	Kentucky	Cadiz	Blue Spring Creek	36.8326	-87.9273	YES	CE19/07-05	POSITIVE	Aphanomyces astaci	NA	NA	NA
	SA937-10	Faxonius tricuspis	2019-04-17	Kentucky	Cadiz	Blue Spring Creek	36.8326	-87.9273	YES	CE19/06-28	POSITIVE	Aphanomyces astaci	NA	NA	NA
	SA937-11	Faxonius tricuspis	2019-04-17	Kentucky	Cadiz	Blue Spring Creek	36.8326	-87.9273	YES	CE19/07-09	POSITIVE	Aphanomyces astaci	NA	NA	NA
	SA937-12	Faxonius tricuspis	2019-04-17	Kentucky	Cadiz	Blue Spring Creek	36.8326	-87.9273	NO	XXXXXXXX	NA	NA	NA	NA	NA
	SA937-13	Faxonius tricuspis	2019-04-17	Kentucky	Cadiz	Blue Spring Creek	36.8326	-87.9273	YES	CE19/06-29	POSITIVE	Aphanomyces astaci	NA	NA	NA
	SA937-14	Faxonius tricuspis	2019-04-17	Kentucky	Cadiz	Blue Spring Creek	36.8326	-87.9273	YES	CE19/06-30	NEGATIVE	NA	NA	NA	NA
	SA937-15	Faxonius tricuspis	2019-04-17	Kentucky	Cadiz	Blue Spring Creek	36.8326	-87.9273	YES	CE19/06-18	POSITIVE	Aphanomyces astaci	NA	NA	NA
	SA937-16	Cambarus tenebrosus	2019-04-17	Kentucky	Cadiz	Blue Spring Creek	36.8326	-87.9273	NO	XXXXXXXX	NA	NA	NA	NA	NA
10	M308-01	Procambarus clarkii	2019-05-07	Kansas	Augusta	Small pond on private property (<0.10ha)	37.6459	-97.0633	NO	XXXXXXXX	NA	NA	NA	NA	NA
	M308-02	Procambarus clarkii	2019-05-07	Kansas	Augusta	Small pond on private property (<0.10ha)	37.6459	-97.0633	YES	CE19/07-16 & 17	POSITIVE	Aphanomyces astaci	NA	NA	NA
	M308-03	Procambarus clarkii	2019-05-07	Kansas	Augusta	Small pond on private property (<0.10ha)	37.6459	-97.0633	YES	CE19/11-4	POSITIVE	Aphanomyces astaci	NA	NA	NA
	M308-04	Procambarus clarkii	2019-05-07	Kansas	Augusta	Small pond on private property (<0.10ha)	37.6459	-97.0633	NO	XXXXXXXX	NA	NA	NA	NA	NA
	M308-05	Procambarus clarkii	2019-05-07	Kansas	Augusta	Small pond on private property (<0.10ha)	37.6459	-97.0633	NO	XXXXXXXX	NA	NA	NA	NA	NA
	M308-06	Procambarus clarkii	2019-05-07	Kansas	Augusta	Small pond on private property (<0.10ha)	37.6459	-97.0633	NO	XXXXXXXX	NA	NA	NA	NA	NA
	M308-07	Procambarus clarkii	2019-05-07	Kansas	Augusta	Small pond on private property (<0.10ha)	37.6459	-97.0633	NO	XXXXXXXX	NA	NA	NA	NA	NA
	M308-08	Procambarus clarkii	2019-05-07	Kansas	Augusta	Small pond on private property (<0.10ha)	37.6459	-97.0633	YES	CE19/07-13	POSITIVE	Aphanomyces astaci	NA	NA	NA
	M308-09	Procambarus clarkii	2019-05-07	Kansas	Augusta	Small pond on private property (<0.10ha)	37.6459	-97.0633	NO	XXXXXXXX	NA	NA	NA	NA	NA
	M308-10	Procambarus clarkii	2019-05-07	Kansas	Augusta	Small pond on private property (<0.10ha)	37.6459	-97.0633	NO	XXXXXXXX	NA	NA	NA	NA	NA
	M308-11	Procambarus clarkii	2019-05-07	Kansas	Augusta	Small pond on private property (<0.10ha)	37.6459	-97.0633	NO	XXXXXXXX	NA	NA	NA	NA	NA
11	SA946-DEAD1	Procambarus ablusus	2019-05-22	Mississippi	Tippah	Watkins Branch	34.9881	-88.988	YES	CE19/07-12	POSITIVE	Aphanomyces astaci	NA	NA	NA
	SA946-JUVENILES	Faxonius sp.	2019-05-22	Mississippi	Tippah	Watkins Branch	34.9881	-88.988	YES	CE19/08-2	POSITIVE	Aphanomyces astaci	NA	NA	NA
	SA946-J1	Faxonius sp.	2019-05-22	Mississippi	Tippah	Watkins Branch	34.9881	-88.988	YES	CE19/09-5	NEGATIVE	NA	NA	NA	NA
	SA946-J2	Faxonius sp.	2019-05-22	Mississippi	Tippah	Watkins Branch	34.9881	-88.988	YES	CE19/09-6	NEGATIVE	NA	NA	NA	NA
	SA946-J3	Faxonius sp.	2019-05-22	Mississippi	Tippah	Watkins Branch	34.9881	-88.988	YES	CE19/09-7	NEGATIVE	NA	NA	NA	NA
	SA946-J4	Faxonius sp.	2019-05-22	Mississippi	Tippah	Watkins Branch	34.9881	-88.988	YES	CE19/09-8	NEGATIVE	NA	NA	NA	NA
	SA946-J5	Faxonius sp.	2019-05-22	Mississippi	Tippah	Watkins Branch	34.9881	-88.988	YES	CE19/09-9	NEGATIVE	NA	NA	NA	NA
	SA946-J6	Faxonius sp.	2019-05-22	Mississippi	Tippah	Watkins Branch	34.9881	-88.988	YES	CE19/09-10	NEGATIVE	NA	NA	NA	NA
	SA946-J7	Faxonius sp.	2019-05-22	Mississippi	Tippah	Watkins Branch	34.9881	-88.988	YES	CE19/10-11	NEGATIVE	NA	NA	NA	NA
	SA946-1	Procambarus ablusus	2019-05-22	Mississippi	Tippah	Watkins Branch	34.9881	-88.988	NO	XXXXXXXX	NA	NA	NA	NA	NA
	SA946-2	Procambarus ablusus	2019-05-22	Mississippi	Tippah	Watkins Branch	34.9881	-88.988	YES	CE19/07-20	POSITIVE	Aphanomyces astaci	NA	NA	NA
	SA946-3	Procambarus ablusus	2019-05-22	Mississippi	Tippah	Watkins Branch	34.9881	-88.988	YES	CE19/10-2	NEGATIVE	NA	NA	NA	NA
	SA946-4	Procambarus ablusus	2019-05-22	Mississippi	Tippah	Watkins Branch	34.9881	-88.988	NO	XXXXXXXX	NA	NA	NA	NA	NA
	SA946-5	Procambarus ablusus	2019-05-22	Mississippi	Tippah	Watkins Branch	34.9881	-88.988	YES	CE19/09-3	NEGATIVE	NA	NA	NA	NA
	SA946-6	Procambarus ablusus	2019-05-22	Mississippi	Tippah	Watkins Branch	34.9881	-88.988	NO	XXXXXXXX	NA	NA	NA	NA	NA
	SA946-7	Procambarus ablusus	2019-05-22	Mississippi	Tippah	Watkins Branch	34.9881	-88.988	YES	CE19/11-13	NEGATIVE	NA	NA	NA	NA
	SA946-8	Procambarus ablusus	2019-05-22	Mississippi	Tippah	Watkins Branch	34.9881	-88.988	YES	CE19/11-14	POSITIVE	Aphanomyces astaci	NA	NA	NA
	SA946-9	Procambarus ablusus	2019-05-22	Mississippi	Tippah	Watkins Branch	34.9881	-88.988	YES	CE19/07-19	POSITIVE	Aphanomyces astaci	d2	MW346508	MW346528
	SA946-10	Procambarus ablusus	2019-05-22	Mississippi	Tippah	Watkins Branch	34.9881	-88.988	NO	XXXXXXXX	NA	NA	NA	NA	NA
	SA946-11	Procambarus ablusus	2019-05-22	Mississippi	Tippah	Watkins Branch	34.9881	-88.988	YES	CE19/09-2	NEGATIVE	NA	NA	NA	NA
	SA946-12	Procambarus ablusus	2019-05-22	Mississippi	Tippah	Watkins Branch	34.9881	-88.988	NO	XXXXXXXX	NA	NA	NA	NA	NA
	SA946-13	Procambarus ablusus	2019-05-22	Mississippi	Tippah	Watkins Branch	34.9881	-88.988	YES	CE19/11-15	POSITIVE	Aphanomyces astaci	NA	NA	NA
	SA946-14	Procambarus ablusus	2019-05-22	Mississippi	Tippah	Watkins Branch	34.9881	-88.988	NO	CE19/11-16	NA	NA	NA	NA	NA
	SA946-15	Procambarus ablusus	2019-05-22	Mississippi	Tippah	Watkins Branch	34.9881	-88.988	YES	CE19/07-27	POSITIVE	Aphanomyces astaci	NA	NA	NA
	SA946-16	Procambarus ablusus	2019-05-22	Mississippi	Tippah	Watkins Branch	34.9881	-88.988	NO	XXXXXXXX	NA	NA	NA	NA	NA
	SA946-17	Procambarus ablusus	2019-05-22	Mississippi	Tippah	Watkins Branch	34.9881	-88.988	YES	CE19/10-5	NEGATIVE	NA	NA	NA	NA
	SA946-18	Faxonius etnieri	2019-05-22	Mississippi	Tippah	Watkins Branch	34.9881	-88.988	YES	CE19/11-17	POSITIVE	Aphanomyces astaci	NA	NA	NA
	SA946-19	Faxonius etnieri	2019-05-22	Mississippi	Tippah	Watkins Branch	34.9881	-88.988	YES	CE19/10-10	NEGATIVE	NA	NA	NA	NA
	SA946-20	Faxonius etnieri	2019-05-22	Mississippi	Tippah	Watkins Branch	34.9881	-88.988	YES	CE19/07-26, CE19/10-6	POSITIVE	Aphanomyces astaci	NA	NA	NA
	SA946-21	Cambarus striatus	2019-05-22	Mississippi	Tippah	Watkins Branch	34.9881	-88.988	NO	XXXXXXXX	NA	NA	NA	NA	NA
	SA946-22	Cambarus striatus	2019-05-22	Mississippi	Tippah	Watkins Branch	34.9881	-88.988	YES	CE19/07-25	POSITIVE	Aphanomyces astaci	NA	NA	NA
	SA946-23	Cambarus striatus	2019-05-22	Mississippi	Tippah	Watkins Branch	34.9881	-88.988	YES	CE19/07-21	POSITIVE	Aphanomyces astaci	usa2	MW346507	MW346527
	SA946-24	Cambarus striatus	2019-05-22	Mississippi	Tippah	Watkins Branch	34.9881	-88.988	NO	XXXXXXXX	NA	NA	NA	NA	NA
	SA946-25	Cambarus striatus	2019-05-22	Mississippi	Tippah	Watkins Branch	34.9881	-88.988	YES	CE19/11-18	POSITIVE	Aphanomyces astaci	NA	NA	NA
12	SA947-JUVENILES	Faxonius sp.	2019-05-22	Mississippi	Alcorn	Chambers Creek	34.9888	-88.4348	YES	CE19/08-1	POSITIVE	Aphanomyces astaci	NA	NA	NA
	SA947-MOLT1	Faxonius wrighti	2019-05-22	Mississippi	Alcorn	Chambers Creek	34.9888	-88.4348	YES	CE19/07-10	POSITIVE	Aphanomyces astaci	NA	NA	NA
	SA947-1	Procambarus acutus	2019-05-22	Mississippi	Alcorn	Chambers Creek	34.9888	-88.4348	YES	CE19/08-3	POSITIVE	Aphanomyces astaci	NA	NA	NA
	SA947-2	Procambarus acutus	2019-05-22	Mississippi	Alcorn	Chambers Creek	34.9888	-88.4348	YES	CE19/11-19	POSITIVE	Aphanomyces astaci	NA	NA	NA
	SA947-3	Procambarus acutus	2019-05-22	Mississippi	Alcorn	Chambers Creek	34.9888	-88.4348	YES	CE19/11-20	POSITIVE	Aphanomyces astaci	NA	NA	NA
	SA947-4	Procambarus acutus	2019-05-22	Mississippi	Alcorn	Chambers Creek	34.9888	-88.4348	YES	CE19/07-24	POSITIVE	Aphanomyces astaci	NA	NA	NA
	SA947-5	Procambarus viaeviridis	2019-05-22	Mississippi	Alcorn	Chambers Creek	34.9888	-88.4348	YES	CE19/11-21	POSITIVE	Aphanomyces astaci	NA	NA	NA
	SA947-6	Faxonius wrighti	2019-05-22	Mississippi	Alcorn	Chambers Creek	34.9888	-88.4348	YES	CE19/08-4	POSITIVE	Aphanomyces astaci	NA	NA	NA
	SA947-7	Faxonius wrighti	2019-05-22	Mississippi	Alcorn	Chambers Creek	34.9888	-88.4348	NO	XXXXXXXX	NA	NA	NA	NA	NA
	SA947-8	Faxonius wrighti	2019-05-22	Mississippi	Alcorn	Chambers Creek	34.9888	-88.4348	YES	CE19/11-22	POSITIVE	Aphanomyces astaci	NA	NA	NA
	SA947-9	Faxonius wrighti	2019-05-22	Mississippi	Alcorn	Chambers Creek	34.9888	-88.4348	YES	CE19/07-18	POSITIVE	Aphanomyces astaci	NA	NA	NA
	SA947-10	Faxonius wrighti	2019-05-22	Mississippi	Alcorn	Chambers Creek	34.9888	-88.4348	YES	CE19/11-23	POSITIVE	Aphanomyces astaci	NA	NA	NA
	SA947-11	Faxonius wrighti	2019-05-22	Mississippi	Alcorn	Chambers Creek	34.9888	-88.4348	YES	CE19/07-22	NEGATIVE	NA	NA	NA	NA
	SA947-12	Faxonius wrighti	2019-05-22	Mississippi	Alcorn	Chambers Creek	34.9888	-88.4348	NO	XXXXXXXX	NA	NA	NA	NA	NA
	SA947-13	Cambarus striatus	2019-05-22	Mississippi	Alcorn	Chambers Creek	34.9888	-88.4348	YES	CE19/11-24	POSITIVE	Aphanomyces astaci	NA	NA	NA
	SA947-14	Cambarus striatus	2019-05-22	Mississippi	Alcorn	Chambers Creek	34.9888	-88.4348	YES	CE19/11-25	POSITIVE	Aphanomyces astaci	NA	NA	NA
13	SA948-DEAD1	Faxonius etnieri	2019-05-22	Mississippi	Tishomingo	Robinson Creek	34.9114	-88.2591	YES	CE19/07-14	POSITIVE	Aphanomyces astaci	NA	NA	NA
	SA948-DEAD2	Faxonius sp.	2019-05-22	Mississippi	Tishomingo	Robinson Creek	34.9114	-88.2591	YES	CE19/07-11	POSITIVE	Aphanomyces astaci	NA	NA	NA
	SA948-1	Procambarus acutus	2019-05-22	Mississippi	Tishomingo	Robinson Creek	34.9114	-88.2591	YES	CE19/07-23	POSITIVE	Aphanomyces astaci	a	MW346506	MW346526
	SA948-2	Procambarus acutus	2019-05-22	Mississippi	Tishomingo	Robinson Creek	34.9114	-88.2591	YES	CE19/10-12	POSITIVE	Aphanomyces astaci	NA	NA	NA
	SA948-3	Procambarus ablusus	2019-05-22	Mississippi	Tishomingo	Robinson Creek	34.9114	-88.2591	NO	XXXXXXXX	NA	NA	NA	NA	NA
	SA948-4	Faxonius etnieri	2019-05-22	Mississippi	Tishomingo	Robinson Creek	34.9114	-88.2591	YES	CE19/11-26	POSITIVE	Aphanomyces astaci	NA	NA	NA
	SA948-5	Faxonius etnieri	2019-05-22	Mississippi	Tishomingo	Robinson Creek	34.9114	-88.2591	YES	CE19/07-28	POSITIVE	Aphanomyces astaci	a	MW346505	MW346525
14	SC01-1	Procambarus troglodytes	2019-05-29	South Carolina	Edgefield	Miller Bran Horn Creek	33.7171	-82.043	NO	XXXXXXXX	NA	NA	NA	NA	NA
	SC01-2	Cambarus latimanus	2019-05-29	South Carolina	Edgefield	Miller Bran Horn Creek	33.7171	-82.043	YES	CE19/08-5	POSITIVE	Aphanomyces astaci	NA	NA	NA
	SC01-3	Cambarus latimanus	2019-05-29	South Carolina	Edgefield	Miller Bran Horn Creek	33.7171	-82.043	YES	CE19/08-6	POSITIVE	Aphanomyces astaci	NA	NA	NA
	SC01-4	Cambarus latimanus	2019-05-29	South Carolina	Edgefield	Miller Bran Horn Creek	33.7171	-82.043	YES	CE19/08-7	POSITIVE	Aphanomyces astaci	NA	NA	NA
15	SC06-1	Cambarus latimanus	2019-05-29	South Carolina	Edgefield	UT3 Horn Creek	33.7103	-82.021	NO	XXXXXXXX	NA	NA	NA	NA	NA
	SC06-2	Procambarus clarkii	2019-05-29	South Carolina	Edgefield	UT3 Horn Creek	33.7103	-82.021	NO	XXXXXXXX	NA	NA	NA	NA	NA
	SC06-3	Procambarus troglodytes	2019-05-29	South Carolina	Edgefield	UT3 Horn Creek	33.7103	-82.021	NO	XXXXXXXX	NA	NA	NA	NA	NA
16	SC08-1	Procambarus clarkii	2019-05-29	South Carolina	Edgefield	Cedar Creek, Horn Creek	33.7285	-82.0078	NO	XXXXXXXX	NA	NA	NA	NA	NA
17	SC58-1	Cambarus latimanus	2019-05-29	South Carolina	Edgefield	UT5 Horn Creek	33.6954	-82.026	YES	CE19/11-12	POSITIVE	Aphanomyces astaci	NA	NA	NA
	SC58-2	Cambarus latimanus	2019-05-29	South Carolina	Edgefield	UT5 Horn Creek	33.6954	-82.026	NO	XXXXXXXX	NA	NA	NA	NA	NA
	SC58-3	Cambarus latimanus	2019-05-29	South Carolina	Edgefield	UT5 Horn Creek	33.6954	-82.026	NO	XXXXXXXX	NA	NA	NA	NA	NA
	SC58-4	Cambarus latimanus	2019-05-29	South Carolina	Edgefield	UT5 Horn Creek	33.6954	-82.026	NO	XXXXXXXX	NA	NA	NA	NA	NA
	SC58-5	Cambarus latimanus	2019-05-29	South Carolina	Edgefield	UT5 Horn Creek	33.6954	-82.026	YES	CE19/09-1	NEGATIVE	NA	NA	NA	NA
18	SC34-1	Procambarus troglodytes	2019-06-02	South Carolina	Greenwood	Rocky Bran, Long Cane Creek	34.0215	-82.3131	NO	XXXXXXXX	NA	NA	NA	NA	NA
	SC34-2	Cambarus latimanus	2019-06-02	South Carolina	Greenwood	Rocky Bran, Long Cane Creek	34.0215	-82.3131	NO	XXXXXXXX	NA	NA	NA	NA	NA
	SC34-3	Cambarus latimanus	2019-06-02	South Carolina	Greenwood	Rocky Bran, Long Cane Creek	34.0215	-82.3131	NO	XXXXXXXX	NA	NA	NA	NA	NA
	SC34-4	Cambarus latimanus	2019-06-02	South Carolina	Greenwood	Rocky Bran, Long Cane Creek	34.0215	-82.3131	NO	XXXXXXXX	NA	NA	NA	NA	NA
	SC34-5	Cambarus latimanus	2019-06-02	South Carolina	Greenwood	Rocky Bran, Long Cane Creek	34.0215	-82.3131	NO	XXXXXXXX	NA	NA	NA	NA	NA
19	SC35-1	Cambarus latimanus	2019-06-02	South Carolina	Greenwood	Reedy Bran, Long Cane Creek	34.0393	-82.3148	NO	XXXXXXXX	NA	NA	NA	NA	NA
	SC35-2	Cambarus latimanus	2019-06-02	South Carolina	Greenwood	Reedy Bran, Long Cane Creek	34.0393	-82.3148	NO	XXXXXXXX	NA	NA	NA	NA	NA
	SC35-3	Cambarus latimanus	2019-06-02	South Carolina	Greenwood	Reedy Bran, Long Cane Creek	34.0393	-82.3148	NO	XXXXXXXX	NA	NA	NA	NA	NA
	SC35-4	Cambarus latimanus	2019-06-02	South Carolina	Greenwood	Reedy Bran, Long Cane Creek	34.0393	-82.3148	NO	XXXXXXXX	NA	NA	NA	NA	NA
	SC35-5	Cambarus latimanus	2019-06-02	South Carolina	Greenwood	Reedy Bran, Long Cane Creek	34.0393	-82.3148	NO	XXXXXXXX	NA	NA	NA	NA	NA
20	SC27-1	Cambarus latimanus	2019-05-30	South Carolina	McCormick	Cyper Creek, Stevens Creek	33.8437	-82.1197	YES	CE19/08-8, CE19/09-4	POSITIVE	Aphanomyces astaci	NA	NA	NA
	SC27-2	Cambarus latimanus	2019-05-30	South Carolina	McCormick	Cyper Creek, Stevens Creek	33.8437	-82.1197	YES	CE19/11-7	POSITIVE	Aphanomyces astaci	NA	NA	NA
	SC27-3	Cambarus latimanus	2019-05-30	South Carolina	McCormick	Cyper Creek, Stevens Creek	33.8437	-82.1197	YES	CE19/08-9	POSITIVE	Aphanomyces astaci	NA	NA	NA
	SC27-4	Cambarus latimanus	2019-05-30	South Carolina	McCormick	Cyper Creek, Stevens Creek	33.8437	-82.1197	NO	XXXXXXXX	NA	NA	NA	NA	NA
	SC27-5	Cambarus latimanus	2019-05-30	South Carolina	McCormick	Cyper Creek, Stevens Creek	33.8437	-82.1197	NO	XXXXXXXX	NA	NA	NA	NA	NA
	SC27-6	Cambarus latimanus	2019-05-30	South Carolina	McCormick	Cyper Creek, Stevens Creek	33.8437	-82.1197	NO	XXXXXXXX	NA	NA	NA	NA	NA
	SC27-7	Cambarus latimanus	2019-05-30	South Carolina	McCormick	Cyper Creek, Stevens Creek	33.8437	-82.1197	YES	CE19/11-8	POSITIVE	Aphanomyces astaci	NA	NA	NA
	SC27-8	Cambarus latimanus	2019-05-30	South Carolina	McCormick	Cyper Creek, Stevens Creek	33.8437	-82.1197	NO	XXXXXXXX	NA	NA	NA	NA	NA
	SC27-9	Procambarus troglodytes	2019-05-30	South Carolina	McCormick	Cyper Creek, Stevens Creek	33.8437	-82.1197	NO	XXXXXXXX	NA	NA	NA	NA	NA
	SC27-10	Procambarus troglodytes	2019-05-30	South Carolina	McCormick	Cyper Creek, Stevens Creek	33.8437	-82.1197	YES	CE19/11-9	POSITIVE	Aphanomyces astaci	NA	NA	NA
	SC27-11	Procambarus troglodytes	2019-05-30	South Carolina	McCormick	Cyper Creek, Stevens Creek	33.8437	-82.1197	NO	XXXXXXXX	NA	NA	NA	NA	NA
	SC27-12	Procambarus troglodytes	2019-05-30	South Carolina	McCormick	Cyper Creek, Stevens Creek	33.8437	-82.1197	NO	XXXXXXXX	NA	NA	NA	NA	NA
	SC27-13	Cambarus latimanus	2019-05-30	South Carolina	McCormick	Cyper Creek, Stevens Creek	33.8437	-82.1197	NO	XXXXXXXX	NA	NA	NA	NA	NA
	SC27-14	Cambarus latimanus	2019-05-30	South Carolina	McCormick	Cyper Creek, Stevens Creek	33.8437	-82.1197	YES	CE19/08-10	POSITIVE	Aphanomyces astaci	NA	NA	NA
	SC27-15	Cambarus latimanus	2019-05-30	South Carolina	McCormick	Cyper Creek, Stevens Creek	33.8437	-82.1197	NO	XXXXXXXX	NA	NA	NA	NA	NA
	SC27-16	Cambarus latimanus	2019-05-30	South Carolina	McCormick	Cyper Creek, Stevens Creek	33.8437	-82.1197	NO	XXXXXXXX	NA	NA	NA	NA	NA
	SC27-17	Procambarus troglodytes	2019-05-30	South Carolina	McCormick	Cyper Creek, Stevens Creek	33.8437	-82.1197	YES	CE19/08-11	POSITIVE	Aphanomyces astaci	NA	NA	NA
	SC27-18	Procambarus troglodytes	2019-05-30	South Carolina	McCormick	Cyper Creek, Stevens Creek	33.8437	-82.1197	YES	CE19/11-10	POSITIVE	Aphanomyces astaci	NA	NA	NA
	SC27-19	Procambarus troglodytes	2019-05-30	South Carolina	McCormick	Cyper Creek, Stevens Creek	33.8437	-82.1197	YES	CE19/08-12	POSITIVE	Aphanomyces astaci	NA	NA	NA
21	SC21-1	Procambarus troglodytes	2019-05-31	South Carolina	McCormick	Coon Creek, Stevens Creek	33.8176	-82.1637	NO	XXXXXXXX	NA	NA	NA	NA	NA
	SC21-1-1molt	Procambarus troglodytes	2019-05-31	South Carolina	McCormick	Coon Creek, Stevens Creek	33.8176	-82.1637	YES	CE19/10-4 & 7	POSITIVE	Aphanomyces astaci	NA	NA	NA
22	SC26-1	Procambarus troglodytes	2019-05-31	South Carolina	McCormick	Wine Creek, Stevens Creek	33.8458	-82.1424	NO	XXXXXXXX	NA	NA	NA	NA	NA
	SC26-2	Procambarus troglodytes	2019-05-31	South Carolina	McCormick	Wine Creek, Stevens Creek	33.8458	-82.1424	NO	XXXXXXXX	NA	NA	NA	NA	NA
	SC26-3	Procambarus troglodytes	2019-05-31	South Carolina	McCormick	Wine Creek, Stevens Creek	33.8458	-82.1424	NO	XXXXXXXX	NA	NA	NA	NA	NA
	SC26-4	Procambarus troglodytes	2019-05-31	South Carolina	McCormick	Wine Creek, Stevens Creek	33.8458	-82.1424	NO	XXXXXXXX	NA	NA	NA	NA	NA
	SC26-5	Procambarus troglodytes	2019-05-31	South Carolina	McCormick	Wine Creek, Stevens Creek	33.8458	-82.1424	NO	XXXXXXXX	NA	NA	NA	NA	NA
	SC26-6	Procambarus troglodytes	2019-05-31	South Carolina	McCormick	Wine Creek, Stevens Creek	33.8458	-82.1424	YES	CE19/11-6	POSITIVE	Aphanomyces astaci	NA	NA	NA
	SC26-7	Procambarus troglodytes	2019-05-31	South Carolina	McCormick	Wine Creek, Stevens Creek	33.8458	-82.1424	NO	XXXXXXXX	NA	NA	NA	NA	NA
	SC26-8	Procambarus troglodytes	2019-05-31	South Carolina	McCormick	Wine Creek, Stevens Creek	33.8458	-82.1424	NO	XXXXXXXX	NA	NA	NA	NA	NA
	SC26-9	Procambarus troglodytes	2019-05-31	South Carolina	McCormick	Wine Creek, Stevens Creek	33.8458	-82.1424	NO	XXXXXXXX	NA	NA	NA	NA	NA
23	SC32MOLT	Procambarus raneyi	2019-06-03	South Carolina	Greenwood	Long Cane Creek	33.9904	-82.352	YES	CE19/08-13	POSITIVE	Aphanomyces astaci	NA	NA	NA
	SC32-1	Cambarus latimanus	2019-06-03	South Carolina	Greenwood	Long Cane Creek	33.9904	-82.352	NO	XXXXXXXX	NA	NA	NA	NA	NA
	SC32-2	Procambarus raneyi	2019-06-03	South Carolina	Greenwood	Long Cane Creek	33.9904	-82.352	NO	XXXXXXXX	NA	NA	NA	NA	NA
	SC32-3	Procambarus raneyi	2019-06-03	South Carolina	Greenwood	Long Cane Creek	33.9904	-82.352	NO	XXXXXXXX	NA	NA	NA	NA	NA
	SC32-4	Cambarus latimanus	2019-06-03	South Carolina	Greenwood	Long Cane Creek	33.9904	-82.352	YES	CE19/08-14	POSITIVE	Aphanomyces astaci	NA	NA	NA
	SC32-5	Procambarus raneyi	2019-06-03	South Carolina	Greenwood	Long Cane Creek	33.9904	-82.352	YES	CE19/10-8 & 9	POSITIVE	Aphanomyces astaci	NA	NA	NA
	SC32-6	Procambarus raneyi	2019-06-03	South Carolina	Greenwood	Long Cane Creek	33.9904	-82.352	NO	XXXXXXXX	NA	NA	NA	NA	NA
	SC32-7	Procambarus raneyi	2019-06-03	South Carolina	Greenwood	Long Cane Creek	33.9904	-82.352	NO	XXXXXXXX	NA	NA	NA	NA	NA
	SC32-8	Procambarus raneyi	2019-06-03	South Carolina	Greenwood	Long Cane Creek	33.9904	-82.352	NO	XXXXXXXX	NA	NA	NA	NA	NA
	SC32-9	Procambarus raneyi	2019-06-03	South Carolina	Greenwood	Long Cane Creek	33.9904	-82.352	NO	XXXXXXXX	NA	NA	NA	NA	NA
	SC32-10	Procambarus raneyi	2019-06-03	South Carolina	Greenwood	Long Cane Creek	33.9904	-82.352	NO	XXXXXXXX	NA	NA	NA	NA	NA
	SC32-11	Procambarus raneyi	2019-06-03	South Carolina	Greenwood	Long Cane Creek	33.9904	-82.352	NO	XXXXXXXX	NA	NA	NA	NA	NA
	SC32-12	Cambarus latimanus	2019-06-03	South Carolina	Greenwood	Long Cane Creek	33.9904	-82.352	NO	XXXXXXXX	NA	NA	NA	NA	NA
	SC32-13	Cambarus latimanus	2019-06-03	South Carolina	Greenwood	Long Cane Creek	33.9904	-82.352	NO	XXXXXXXX	NA	NA	NA	NA	NA
	SC32-14	Cambarus latimanus	2019-06-03	South Carolina	Greenwood	Long Cane Creek	33.9904	-82.352	NO	XXXXXXXX	NA	NA	NA	NA	NA
	SC32-15	Procambarus raneyi	2019-06-03	South Carolina	Greenwood	Long Cane Creek	33.9904	-82.352	NO	XXXXXXXX	NA	NA	NA	NA	NA
24	SC11-1	Procambarus pubescens	2019-05-30	South Carolina	Edgefield	Cheves Creek, Stevens Creek	33.6572	-82.0223	YES	CE19/11-5	POSITIVE	Aphanomyces astaci	NA	NA	NA
25	SC29-1	Procambarus troglodytes	2019-05-30	South Carolina	McCormick	Pike Branch, Stevens Creek	33.8752	-82.0993	NO	XXXXXXXX	NA	NA	NA	NA	NA
	SC29-2	Procambarus troglodytes	2019-05-30	South Carolina	McCormick	Pike Branch, Stevens Creek	33.8752	-82.0993	NO	XXXXXXXX	NA	NA	NA	NA	NA
	SC29-3	Cambarus latimanus	2019-05-30	South Carolina	McCormick	Pike Branch, Stevens Creek	33.8752	-82.0993	YES	CE19/11-11	POSITIVE	Aphanomyces astaci	NA	NA	NA
26	SA529 (D-SA013)	Creaserinus oryktes	2017-03-02	Miississippi	Jackson (Savanna, O3W)	Seaman Road-Sandhill Crane NWR	30.4846	-88.812	NO	CE19/03-07	NEGATIVE	NA	NA	NA	NA
27	SA531 (D-SA012)	Creaserinus oryktes	2017-03-02	Miississippi	Jackson (Fontainebleau SW)	Old Spanish Trail Rd-Sandhill Crane NWR	30.3945	-88.7486	NO	CE19/03-09	NEGATIVE	NA	NA	NA	NA
28	SA561 (D-SA016)	Creaserinus oryktes	2017-02-28	Miississippi	Jackson (Martin Pasture, G11NW)	W Frontage Road-Ms Sandhill Crane NWR	30.4333	-88.645	NO	CE19/03-02	POSITIVE	Aphanomyces astaci	NA	NA	NA
29	SA571 (D-SA027)	Creaserinus oryktes	2017-03-01	Miississippi	Jackson (Semmes 9, O19E)	Semmes Road- Ms Sandhill Crane NWR	30.4711	-88.755	NO	CE19/03-05	POSITIVE	Aphanomyces astaci	NA	NA	NA
	SA571 (D-SA025-I)	Creaserinus oryktes	2017-03-01	Miississippi	Jackson (Semmes 9, O19E)	Semmes Road- Ms Sandhill Crane NWR	30.4711	-88.755	NO	CE19/03-01	POSITIVE	Aphanomyces astaci	NA	NA	NA
	SA571 (D-SA025)	Creaserinus oryktes	2017-03-01	Miississippi	Jackson (Semmes 9, O19E)	Semmes Road- Ms Sandhill Crane NWR	30.4711	-88.755	NO	CE19/03-06	POSITIVE	Aphanomyces astaci	NA	NA	NA
30	SA575 (D-SA002)	Creaserinus oryktes	2017-03-02	Miississippi	Jackson (Utah North, O5S)	Seaman Road-Ms Sandhill Crane NWR	30.4699	-88.8161	NO	CE19/03-08	NEGATIVE	NA	NA	NA	NA
	SA575 (D-SA007)	Creaserinus oryktes	2017-03-02	Miississippi	Jackson (Utah North, O5S)	Seaman Road-Ms Sandhill Crane NWR	30.4699	-88.8161	NO	CE19/03-03	NEGATIVE	NA	NA	NA	NA
	SA575 (D-SA007-I)	Creaserinus oryktes	2017-03-02	Miississippi	Jackson (Utah North, O5S)	Seaman Road-Ms Sandhill Crane NWR	30.4699	-88.8161	NO	CE19/03-04	NEGATIVE	NA	NA	NA	NA
